# Supplementary material for: Monocyte Adhesion, Migration, and Extracellular Matrix Breakdown Are Regulated by Integrin αVβ3 in Mycobacterium tuberculosis Infection
Source: J Immunol. 2017 Jun 23;199(3):982–91. doi: 10.4049/jimmunol.1700128 (PMC5523580; doi:10.4049/jimmunol.1700128)
Supplement: Data Supplement [file JI_1700128.zip]

Archive with 2 entries (2 files):
- JI_1700128_Supplemental_Material_1.pdf
- manifest.xml
